# Supplementary material for: Small-quantity lipid-based nutrient supplements for children age 6–24 months: a systematic review and individual participant data meta-analysis of effects on developmental outcomes and effect modifiers
Source: Am J Clin Nutr. 2021 Sep 29;114(Suppl 1):43S–67S. doi: 10.1093/ajcn/nqab277 (PMC8560311; doi:10.1093/ajcn/nqab277)
Supplement: nqab277_Supplemental_Files [file nqab277_supplemental_files.zip]

Archive with 11 entries (11 files):
- 1_IPD_dev_supplemental_tables_1_to_5_20210705.xlsx
- 2_ IPD_dev_supplemental_table_6_20210401.docx
- 3_LNS_IPD_Supplemental_Figures_TOC_2021-04-01.docx
- ipdd_suppfig1_20210401.pdf
- ipdd_suppfig2_20210401.pdf
- ipdd_suppfig3_20210707.pdf
- ipdd_suppfig4_20210707.pdf
- ipdd_suppfig5_20210707.pdf
- ipdd_suppfig6_20210707.pdf
- ipdd_suppfig7_20210707.pdf
- ipdd_suppfig8_20210707.pdf
