# Supplementary material for: Small-quantity lipid-based nutrient supplements for children age 6–24 months: a systematic review and individual participant data meta-analysis of effects on developmental outcomes and effect modifiers
Source: Am J Clin Nutr. 2021 Sep 29;114(Suppl 1):43S–67S. doi: 10.1093/ajcn/nqab277 (PMC8560311; doi:10.1093/ajcn/nqab277)
Supplement: nqab277_Supplemental_Files [file nqab277_supplemental_files.zip › 1_IPD_dev_supplemental_tables_1_to_5_20210705.xlsx]

## Sheet: Table of Contents
Online Supplemental Material
Small-quantity lipid-based nutrient supplements for children age 6-24 months: a systematic review and individual participant data meta-analysis of effects on developmental outcomes and effect modifiers
Prado et al. (2021)
Table of Contents: Supplemental Tables
Supplemental Table 1. Description of each study included in the analysis, outcomes assessed, and the analytic contrasts in which they were included
Supplemental Table 2. Amount of SQ-LNS provided (g/day) and nutrient value (per daily ration)
Supplemental Table 3. Descriptive information on potential study-level effect modifiers by trial
Supplemental Table 4. Descriptive information on potential individual-level effect modifiers by trial
Supplemental Table 5. Prevalence of milestone attainment at 12 and 18 months by trial among control arms

## Sheet: S1 Trial details
Supplemental Table 1: Description of each study included in the analysis, outcomes assessed, and the analytic contrasts in which they were included1
Country	Author	Trial Name	Years of trial	Intervention Groups	Trial design	Infant Supplementation		Selection of Developmental Sub-sample	Developmental Assessment Tools Used				Analysis Contrasts
						Age at start	Duration		Language	Social-Emotional	Motor	Executive Function	All-trials analysis	Child-only-LNS analysis	Separation of multi-component interventions	Exclusion of passive control arms
Bangladesh	Christian 2015 (21)	JiVitA-4	2012-2014	Plumpy'Doz2 + IYCF counseling	cluster RCT; longitudinal follow-up	6 mo	12 mo	Full sample	BSID-III		BSID-III		LNS	LNS	LNS	LNS
				Chickpea based LNS + IYCF counseling									LNS	LNS	LNS	LNS
				Rice-lentil LNS + IYCF counseling									LNS	LNS	LNS	LNS
				Wheat-soy blend (++) + IYCF counseling									-----	-----	-----	-----
				IYCF counseling only (Control)									control	control	control	control
Bangladesh	Dewey 2017 (22, 37)	RDNS	2011-2015	LNS-LNS: maternal SQ-LNS during pregnancy and 6 mo post-partum, child SQ-LNS 6-24 mo	cluster RCT; longitudinal follow-up	6 mo	18 mo	Full sample	CDI	DMC	DMC	A not B task	LNS	-----	-----	-----
				IFA-LNS: maternal IFA during pregnancy and 3 mo post-partum, child SQ-LNS 6-24 mo									LNS	LNS	LNS	LNS
				IFA-MNP: maternal IFA during pregnancy and 3 mo post-partum, child MNP 6-24 mo									-----	-----	-----	-----
				IFA-Control: maternal IFA during pregnancy and 3 mo post-partum, no child supplementation									control	control	control	control
Bangladesh	Luby 2018 (23, 38)	WASH-B	2012-2015	Nutrition: SQ-LNS + IYCF counseling	cluster RCT; cross-sectional surveys	6 mo	18 mo	Full sample	CDI	EASQ7	EASQ7	A not B task	LNS	LNS	LNS	LNS
				Water: family received chlorine and container for drinking water and counseling on safe water storage and consumption									control	control	-----	control
				Sanitation: family received upgraded latrine, sani-scoop and child potty, and counseling on their use									control	control	-----	control
				Handwashing: family received handwashing stations with soap and handwashing counseling									control	control	-----	control
				WASH: family received all water, sanitation and handwashing interventions									control	control	control-WSH	control
				WASH + nutrition: all water, sanitation, handwashing and nutrition interventions									LNS	LNS	LNS-WSH	LNS
				Passive control (no intervention)									control	control	control	-----
Burkina Faso	Hess 2015 (24, 39)	iLiNS-Zinc	2010-2012	LNS-Zn0: SQ-LNS containing 0 mg/d Zn and placebo tablet3	cluster RCT; longitudinal follow-up	9 mo	9 mo	A subsample of 446 children from the passive control group and 980 children from 3 of the 4 SQ-LNS groups (LNS-Zn0, LNS-Zn10, and LNS-TabZn5) were randomly selected for motor, language, and personal-social assessment at 18 mo of age. This selection was accomplished through a specialized SAS program (SAS Institute), which randomly assigned children to be assessed or not assessed within treatment g…	DMC	DMC	DMC		LNS	LNS	LNS	-----
				LNS-Zn5: SQ-LNS containing 5 mg/d Zn and placebo tablet									LNS	LNS	LNS	-----
				LNS-Zn10: SQ-LNS containing 10 mg/d Zn and placebo tablet									LNS	LNS	LNS	-----
				LNS-TabZn5: SQ-LNS containing 0 mg/d Zn and Zn tablet containing 5 mg/d Zn									LNS	LNS	LNS	-----
				Passive control (no intervention)									control	control	control	-----
Ghana	Adu Afarwuah 2007 (25)		2004-2005	SQ-LNS	RCT; longitudinal follow-up	6 mo	6 mo	Full sample					LNS	LNS	LNS	-----
				MNF									-----	-----	-----	-----
				Nutritabs (MMN)									-----	-----	-----	-----
				Passive control (no intervention)									control	control	control	-----
Ghana	Adu Afarwuah 2016 (26, 40)	iLiNS-DYADG	2009-2014	LNS: maternal SQ-LNS during pregnancy and 6 mo post-partum, child SQ-LNS 6-18 mo	RCT; longitudinal follow-up	6 mo	12 mo	Full sample	CDI	PSED	KDI	A not B task	LNS	-----	-----	-----
				MMN: maternal MMN during pregnancy and 6 mo post-partum, no child supplementation									control	-----	-----	-----
				IFA: maternal IFA during pregnancy and placebo for 6 mo post-partum, no child supplementation									control	-----	-----	-----
Haiti	Iannotti 20144 (27, 41)		2011-2012	SQ-LNS for 6 mo	RCT; longitudinal follow-up	6 mo - 11 mo	6 mo	Full sample	Total vowel and consonant sounds				LNS	LNS	LNS	LNS
				Active control (standard of care)									control	control	control	control
Kenya	Null 2018 (28, 42)	WASH-B	2012-2016	Nutrition: SQ-LNS + IYCF counseling	cluster RCT; cross-sectional surveys	6 mo	18 mo	Full sample	EASQ7	EASQ7	EASQ7		LNS	LNS	LNS	LNS
				Water: community and family received chlorine for drinking water and family received counseling on safe water storage and consumption									control	control	-----	control
				Sanitation: family received upgraded latrine, sani-scoop and child potty, and counseling on their use									control	control	-----	control
				Handwashing: family received handwashing stations with soap and handwashing counseling									control	control	-----	control
				WASH: family received all water, sanitation and handwashing interventions									control	control	control-WSH	control
				WASH + nutrition: all water, sanitation, handwashing and nutrition interventions									LNS	LNS	LNS-WSH	LNS
				Passive control (no intervention)									control	control	control	-----
				Active control (visits to measure MUAC)									control	control	control	control
Madagascar	Galasso 2019 (29)	MAHAY	2014-2016	T4: early child stimulation + IYCF counseling	cluster RCT; longitudinal follow-up	6-11 mo	6-12 mo	Full sample	ASQ:I7	ASQ:I7	ASQ:I7		-----	-----	-----	-----
				T3: maternal SQ-LNS during pregnancy and 6 mo post-partum, child SQ-LNS 6-18 mo + IYCF counseling									LNS	-----	-----	-----
				T2: child SQ-LNS 6-18 mo + IYCF counseling									LNS	LNS	LNS	LNS
				T1: IYCF counseling									control	control	control	control
				T0: Control (standard of care)									control	control	control	control
Malawi	Ashorn 2015 (30, 43)	iLiNS-DYADM	2011-2014	LNS: maternal SQ-LNS during pregnancy and 6 mo post-partum, child SQ-LNS 6-18 mo	RCT; longitudinal follow-up	6 mo	12 mo	Full sample	CDI	PSED	KDI	A not B task	LNS	-----	-----	-----
				MMN: maternal MMN during pregnancy and 6 mo post-partum, no child supplementation									control	-----	-----	-----
				IFA: maternal IFA during pregnancy and placebo for 6 mo post-partum, no child supplementation									control	-----	-----	-----
Malawi	Maleta 20155 (31, 44)	iLiNS-DOSE	2009-2012	SQ-LNS containing milk (10 g/d)	RCT; longitudinal follow-up	6 mo	12 mo	Full sample	CDI	PSED	KDI	A not B task	LNS	LNS	LNS	LNS
				SQ-LNS containing milk (20 g/d)									LNS	LNS	LNS	LNS
				SQ-LNS without milk (20 g/d)									LNS	LNS	LNS	LNS
				MQ-LNS containing milk (40 g/d)									-----	-----	-----	-----
				MQ-LNS without milk (40 g/d)									-----	-----	-----	-----
				Active control									control	control	control	control
Mali	Huybregts 2019 (32)	PROMIS	2015-2017	SQ-LNS + IYCF and WASH counseling + Screening for acute malnutrition	cluster RCT; longitudinal follow-up and cross-sectional surveys	6 mo	18 mo	Full sample (Cross-sectional survey only)	DMC	DMC	DMC		LNS	LNS	LNS	LNS
				Active control (standard of care) + IYCF counseling + Screening for acute malnutrition									control	control	control	control
Zimbabwe	Humphrey 2019 (33, 45)	SHINE6	2013-2017	IYCF: child SQ-LNS + IYCF counseling	cluster RCT; longitudinal follow-up	6 mo	12 mo	Children were eligible for the ECD substudy if they had the trial primary outcomes (linear growth and hemoglobin) measured at 18 months of age, and turned 2 years of age (allowable range 102–112 weeks) between March 2016 and April 30, 2017.	CDI	MDAT	MDAT	A not B task	LNS	LNS	LNS	LNS
	Prendergast 2019 (34, 46)			WASH : family received ventilated improved pit latrine, handwashing stations, soap, chlorine, child play space, and WASH counseling									control	control	control-WSH	control
				WASH and IYCF: child SQ-LNS + IYCF counseling, family received ventilated improved pit latrine, handwashing stations, soap, chlorine, child play space, and WASH counseling									LNS	LNS	LNS-WSH	LNS
				Active control (standard of care)									control	control	control	control
1IFA, iron-folic acid; IYCF: infant and young child feeding; LNS, lipid-based nutrient supplement; MMN: multiple micronutrients; MNP: multiple micronutrient powder; ORS, oral rehydration solution; RUCF, ready-to-use complementary food; SQ-LNS, small quantity lipid-based nutrient supplement; WASH, water sanitation and hygiene; WSB, wheat soy blend; RCT: randomized controlled trial; BSID: Bayley Sc…
2All supplements were isocaloric, children 6-12 mo received 125 kcal/d, 12-18 mo received 250 kcal/d
3All children in the four intervention groups received ORS for diarrhea and treatment for malaria
4Trial also included a 3 mo duration intervention arm which is excluded from these analyses as there is no comprable control arm available
5Trial is cited as Kumwenda 2014 in Das et al. (Cochrane Database of Systematic Reviews 2019)
6Trial was designed a priori to present results separately for HIV exposed and un-exposed children; thus considered as two comparisons in all analyses and the presentation of results
7The Ages and Stages Questionnaire (ASQ) was designed as a parent-report screening tool, to provide a binary score reflecting whether a child is at risk or not, but does not provide a continuous score. For each age group, six questions are administered in each sub-scale such that typically developing children achieve the maximum score. The EASQ was developed by the WASH-B team from the ASQ by add…
References
BSID: Bayley, N. (2006). Bayley scales of infant and toddler development - third edition. San Antonio, TX, The Psychological Corporation.
CDI: Fenson, L., V. A. Marchman, D. Thal, P. S. Dale, J. S. Reznick and E. Bates (2007). The MacArthur-Bates Communicative Development Inventories, Second Edition: User's Guide and Technical Manual. Baltimore, Paul H. Brookes Publishing Co.
DMC: Prado, E. L., A. A. Abubakar, S. Abbeddou, E. Y. Jimenez, J. W. Some and J. B. Ouedraogo (2014). "Extending the Developmental Milestones Checklist for use in a different context in Sub-Saharan Africa." Acta paediatrica 103(4): 447-454.
KDI:Abubakar, A., P. Holding, A. van Baar, C. R. Newton and F. J. van de Vijver (2008). "Monitoring psychomotor development in a resource-limited setting: an evaluation of the Kilifi Developmental Inventory." Ann Trop Paediatr 28(3): 217-226.
MDAT: Gladstone, M., G. A. Lancaster, E. Umar, M. Nyirenda, E. Kayira, N. R. van den Broek and R. L. Smyth (2010). "The Malawi Developmental Assessment Tool (MDAT): The creation, validation, and reliability of a tool to assess child development in rural African settings." PLoS Med 7(5): e1000273.
A not B task: Espy, K. A., P. M. Kaufmann, M. D. McDiarmid and M. L. Glisky (1999). "Executive functioning in preschool children: Performance on A-Not-B and other delayed response format tasks." Brain and Cognition 41: 178-199.
PSED: Abubakar, A., P. Holding, M. Mwangome, B. Kabunda, R. Kalu, K. Maitland, C. Newton and F. J. R. Van de Vijver (Under Review). "The Profile of Social and Emotional Development, a conversational approach to the systematic monitoring of children’s social and emotional development."
EASQ/ASQ:I: Squires J, Bricker D. Ages and stages questionnaires, third edition (ASQ-3). Baltimore, MD: Brookes Publishing, 2009.

## Sheet: S2 SQ-LNS composition
Supplemental Table 2. Amount of LNS provided (g/day) and nutrient value (per daily ration)
	Nutributter1	iLiNS Project formulation2,3	Revised iLiNS Project formulation4	Plumpy'Doz (6-11 mo)5	Plumpy'Doz (12-18 mo)5	Rice-lentil LNS (6-11 mo)5	Rice-lentil LNS (12-18 mo)5	Chickpea LNS (6-11 mo)5	Chickpea LNS (12-18 mo)5
Ration (g/day)	20	20	20	23.2	46.4	25.7	51.4	23.6	47.2
Total energy (kcal)	108	118	118	123.424	246.848	133.897	267.794	128.62	257.24
Protein (g)	2.56	2.6	2.6	2.9464	5.8928	2.827	5.654	3.54	7.08
Fat (g)	7.08	9.6	9.6	7.888	15.776	6.939	13.878	6.608	13.216
Linoleic acid (g)	1.29	4.46	4.46
α-Linolenic acid (g)	0.29	0.58	0.58
Vitamin A (µg RE)	400	400	400	199.984	399.968	117.706	235.412	118.472	236.944
Vitamin C (mg)	30	30	30
Vitamin B1 (mg)	0.3	0.3	0.5	0.2552	0.5104	0.2827	0.5654	0.2832	0.5664
Vitamin B2 (mg)	0.4	0.4	0.5	0.2552	0.5104	0.2313	0.4626	0.236	0.472
Niacin (mg)	4	4	6	2.784	5.568	2.57	5.14	2.36	4.72
Folic acid (µg)	80	80	150	80	160.08	99.973	199.946	118.236	236.472
Pantothenic acid (mg)	1.8	1.8	2	0.9976	1.9952	1.1051	2.2102	0.9912	1.9824
Vitamin B6 (mg)	0.3	0.3	0.5	0.2552	0.5104	0.2827	0.5654	0.2832	0.5664
Vitamin B12 (µg)	0.5	0.5	0.9	0.4176	0.8352	0.4626	0.9252	0.472	0.944
Vitamin D (IU) 1 IU = 0.025 ug	0	200	200			226.16	452.32	226.56	453.12
Vitamin E (mg)	0	6	6	2.9928	5.9856	4.883	9.766	4.72	9.44
Vitamin K (µg)	0	30	30			11.308	22.616	11.328	22.656
Iron (mg)	9	6	9	4.5008	9.0016	3.341	6.682	3.54	7.08
Zinc (mg)	4	8	8	1.9952	3.9904	2.4158	4.8316	2.5488	5.0976
Copper (mg)	0.2	0.34	0.34	0.1508	0.3016	0.2056	0.4112	0.2596	0.5192
Calcium (mg)	100	280	280	193.488	386.976	208.17	416.34	219.48	438.96
Phosphorus (mg)	82	190	190	137.576	275.152	61.68	123.36	72.924	145.848
Potassium (mg)	152	200	200	154.976	309.952	206.628	413.256	220.66	441.32
Magnesium (mg)	16	40	40	29.928	59.856	41.634	83.268	47.672	95.344
Selenium (µg)	10	20	20	8.584	17.168	7.453	14.906	7.552	15.104
Iodine (µg)	90	90	90	27.608	55.216	33.667	67.334	33.748	67.496
Manganese (mg)	0.08	1.2	1.2	0.0696	0.1392	0.4626	0.9252	0.4484	0.8968
1Provided by Adu-Afarwuah 2007 (26), Iannotti 2014 (27)
2Provided by Hess 2015 (24), Adu-Afarwuah 2016 (26), Galasso 2019 (29), Ashorn 2015 (30), Maleta 2015 (31), Huybregts 2019 (32), Humphrey 2019 (33), Prendergast 2019 (34). iLiNS (International Lipid-based Nutrient Supplements) Project formulation described in Arimond et al. 2013.
3Hess 2015 (24) provided 0-10 mg zinc/d in the SQ-LNS product, plus a 5 mg/d zinc supplement in one intervention arm. Maleta 2015 provided 10-40 g/d of LNS, with and without milk powder, varying by intervention arm (the 40 g arms were not included in this IPD analysis); the micronutrient composition of the LNS was identical across intervention arms, but there were differences in total kcal, prote…
4Provided by Dewey 2017 (22), Luby 2018 (23), Null 2018 (28).
5Provided by Christian 2015 (21). Product and quantities differed by intervention arm and age.

## Sheet: S3 Study-Level Effect modifiers
Supplemental Table 3: Descriptive information on potential study-level effect modifiers, by trial
Country	Author	Region	Stunting prevalence at 18 mo (control) (%)	Malaria Prevalence (%)	Anemia Prevalence (%)	Water quality (% improved)	Santiation (% improved)	Duration of supplementation	Intensity of visitation	Average SQ-LNS compliance (%)	Compliance definition (in the SQ-LNS group)
Bangladesh	Christian 2015 (21)	SEAR	44.2b	0.2a	51.3a	100.0a	77.0a	< 12 mo	Weekly	93.0a	% of total intended SQ-LNS consumed (quantity * day)
Bangladesh	Dewey 2017 (22)	SEAR	35.2b	0.2a	51.3a	100.0a	71.1a	> 12 mo	Monthly	97.4a	% reporting "high adherence" (> 4 days/week)
Bangladesh	Luby 2018 (23)	SEAR	43.4b	0.1a	51.3a	88.5a	94.7a	> 12 mo	Weekly	93.0a	Number of sachets consumed in 14 days prior to annual survey/14
Burkina Faso	Hess 2015 (24)	AFR	39.4b	59.1b	87.8b	26.7b	2.3b	< 12 mo	Weekly	96.8a	% of days SQ-LNS reported consumed
Ghana	Adu Afarwuah 2007 (25)	AFR	7.3a	37.4b	76.1b	91.9a	91.5a	< 12 mo	Weekly	88.2a	% of days SQ-LNS reported consumed
Ghana	Adu Afarwuah 2016 (26)	AFR	13.0a	36.8b	57.0a	98.4a	97.3a	< 12 mo	Weekly	73.5b	% of days SQ-LNS reported consumed
Haiti	Iannotti 2014 (27)	AMR	13.4a	0.9a	65.0b	98.7a	94.0a	< 12 mo	Monthly	97.0a	Reported consuming all of the monthly supply of the SQ-LNS during the supplementation period
Kenya	Null 2018 (28)	AFR	32.2a	8.5a	36.3a	68.0b	15.8b	> 12 mo	Monthly	115.0a	Number of sachets consumed in 14 days prior to annual survey/14
Madagascar	Galasso 2019 (29)	AFR	63.0b	5.5a	51.0a	26.9b	0.0b	< 12 mo	Monthly	-	Data unavailable.
Malawi	Ashorn 2015 (30)	AFR	34.7a	26.8b	62.5b	91.7a	9.2b	< 12 mo	Weekly	77.1b	% of days SQ-LNS reported consumed
Malawi	Maleta 2015 (31)	AFR	46.5b	30.3b	62.5b	91.6a	2.9b	< 12 mo	Weekly	71.6b	% of days SQ-LNS reported consumed (considering missed delivery visits)
Mali	Huybregts 20191 (33)	AFR	36.4b	39.1b	81.8b	50.8a	75.3a	> 12 mo	Monthly	47.0b	caregiver reported receiving SQ-LNS in the previous month
Zimbabwe	Humphrey 2019 (33); Prendergast 20192 (34)	AFR	37.2b	9.0a	36.8a	63.6b	34.0b	< 12 mo	Monthly	73.5b	received > 11 (80% of expected) deliveries * consumed SQ-LNS in past 24 h (at 12 month visit)
1Study-level effect modifier categorization based on longitudinal cohort to be consistent with the analyses on growth outcomes
2Study-level effect modifier categorization was the same for both HIV exposed and un-exposed children
Superscripts a and b designate the two categories, as described in Notes below.
Abbreviations: SQ-LNS, small-quantity lipid-based nutrient supplements
Notes:
Geograhic region based on WHO regions
Stunting was defined as length-for-age Z score < -2 SD. Stunting prevalence was based on study-specific data at 18 months (when available) in the control arms. Stunting was assessed at 12 months for Adu-Afarwuah 2007 and Iannotti 2014, and at ~25 months of age for Null 2018. These 3 studies were then categorized based on expected changes in stunting prevalence with age. Trials were categorized as…
Malaria prevalence: Data extracted from Annex, Data table F: Population at risk and restimated malaria cases and deaths, 2010-2017 (wmr2018-annex-table-f.xls); Point estimate (presumed and confirmed malaria cases), divided by population at risk, per 100 persons. Trials were categorized as (a) low burden when malaria was < 10% and (b) high burden when malaria was >10%.
Anemia prevalence: Data extracted from DHS and MICS. Trials were categorized as (a) moderate when anemia was below 60% prevalence and (b) high when anemia was above 60% prevalence.
Water quality: Data based on sample prevalences of improved source water quality. Study-level water quality was considered improved if the main source of drinking water for > 75% of participants was improved; study-level water quality was considered unimproved if the main source of drinking water for < 75% of participants was improved. "Improved water sources are those that have the potential to …
Sanitation: Data based on sample prevalences of improved sanitation. Study-level sanitation was considered improved if sanitation services for > 50% of participants were improved; study-level sanitation was considered unimproved if sanitation services for < 50% of participants were improved. "Improved sanitation facilities are those designed to hygienically separate excreta from human contact, an…
Compliance: Data extracted from publication; study-specific definitions of compliance are noted in the table. Trials were categorized as (a) high compliance when complinace was > 80% or (b) low compliance when compliance was < 80% compliance.
References
World Malaria Report 2018. Geneva: World Health Organization; 2018. Available at: https://www.who.int/malaria/publications/world-malaria-report-2018/report/en/ Accessed on: 26 August 2019

## Sheet: S4 Individual-Level Effect mod
Supplemental Table 4: Descriptive information on potential individual-level effect modifiers, by trial
Country	Author	Maternal height < 150.1 cm (%)	Maternal BMI < 20 kg/m2 (%)	Maternal age < 25 y (%)	Maternal education, completed primary (%)	Maternal depression, below 75th (%)	Child sex, male (%)	Child birth order, first born (%)	Child baseline LAZ < - 2 (%)	Child baseline acute malnutrition, WLZ < -2 or MUAC < 125 mm (%)	Child baseline anemia, hb < 110 g/L (%)	Moderate to severe food insecurity (%)	SES index, below median (%)	Improved source water quality (%)	Improved sanitation access (%)	Home environment, below median (%)	Season at endline, dry (%)
Bangladesh	Christian 2015 (21)			57.4	63.4		50	79.0*	24.6	19.2		29.9a	49.7	100	77		54.4
Bangladesh	Dewey 2017 (22)	45.5	55.5	73	74.2	66.1a	50.2	40.4	22.9	7.5	60.5	37.2b	49.7	100	71	28.3b	44.4
Bangladesh	Luby 2018 (23)	45.6	54.2	56.1	71.2	74.7d	49.9	33.6				21.9b	49.4	88.4	94.9	48.9b	55.2
Burkina Faso	Hess 2015 (24)	2.3	36.8	41.4	3.9		50.3	21.9	22.6	26.6	91.7	50.4b	44.5	27	2.4	39.9a	70.8
Ghana	Adu Afarwuah 2007 (25)	4.3	9.2	29	88.3		52.1	40					46.3	91.9	91.5		57.7
Ghana	Adu Afarwuah 2016 (26)	5.3	15.4	38.3	78.7	70.1a	48.5	33.2	9.9	8.5	35.2	31.0b	49.9	98.4	97.3	37.3a	58.8
Haiti	Iannotti 2014 (27)			30	84.8		43.5	37.0*	10	2.2			49.5	98.7	94
Kenya	Null 2018 (28)	4	21.8	44.5	47.6	74.0e	48.2	21.4				10.3b	43.4	68	15.8	43.0b	22.5
Madagascar	Galasso 2019 (29)	36		45.5	23.5	71.5f	49.2	28.3				28.4b	49.4	26.9	0	47.7c	99.9
Malawi	Ashorn 2015 (30)	13.4	39.9	50.1	15.8	74.2a	47.2	20.4	23.4	8.3	65.8	71.0b	46.3	91.7	9.2	34.7a	71.1
Malawi	Maleta 2015 (31)	17	25.7	45.5	23.7		50.9	23.6	30.4	5.9	63.7	73.9b	49	91.7	2.7	41.3a	59.2
Mali	Huybregts 2019 (cross-sectional) (32)	3.1	27.4	47.4	10.5		52.2	14.3					49.8	59.7	74.9
Zimbabwe	Humphrey 2019 (HIV-) (33)	3.5	14.2	44.2	96.5	75.2c	49.5	25.1*	18.2	5.6		19.5c	50.5	63.9	34.4		99.8
Zimbabwe	Prendergast 2019 (HIV+) (34)	5.1	16.8	18.8	94.3	78.8c	50.8	15.0*	24.4	8.1		25.8c	45.5	60.9	32.8		100
Abbreviations: BMI, body-mass index; LAZ, length-for-age z-score; WLZ, weight-for-length z-score; MUACZ, mid-upper arm circumference z-score; WAZ, weight-for-age z-score; HCZ, head circumference z-score; SES, socio-economic status.
Notes:
Maternal depression scales used: a) Edinburgh Postnatal Depression Scale (EPDS) at 6 mo postpartum; b) EPDS at 2 mo postpartum; c) EPDS during pregnancy at enrollment; d) Center for Epidemiological Studies Depression (CESD) Scale at 12 mo postpartum; e) Patient Health Questionnaire (modified) at 24 mo postpartum; f) CESD Scale during pregnancy at enrollment
Baseline anthropometry is measured at enrollment into the study or start of supplementation if supplementation did not begin at enrollment.
Food security scales used: a) Food Access Survey Tool; b) Household Food Insecurity Access Scale (HFAIS); c) Coping Strategy Index
Water and sanitation references - as for study-level effect modifiers
Home environment assessed by the Family Care Indictors tool at: a) 18 mo of age; b) 24 mo of age; c) endline survey
Season is defined at time of outcome assessment as a dichotomous "Rainy" vs "Dry" category based on child-specific average rainfall during the month of measurement and 2 months prior.
*Data on birth order were not available for all children. Consequently, first-born vs later-born status was estimated based on the number of children under 5 years old in the household.

## Sheet: S5 Milestones by study
Supplemental Table 5: Prevalence of milestone attainment at 12 and 18 months by trial among control arms
		12-month milestones assessed					18-month milestones assessed
Country	Author	Walk without support	Walk with support	Stand without support	Stand with support	Crawl	Walk without support	Walk with support	Stand without support	Stand with support	Crawl
Bangladesh	Christian 2015 (21)	736/1363 (54.0)	1408/1418 (99.3)	1120/1384 (80.9)	1396/1409 (99.1)	1357/1369 (99.1)
Bangladesh	Dewey 2017 (22)	202/790 (25.6)	579/746 (77.6)	351/767 (45.8)	764/783 (97.6)	507/742 (68.3)	796/816 (97.5)	811/816 (99.4)	802/816 (98.3)	813/816 (99.6)	766/771 (99.4)
Bangladesh	Luby 2018 (23)	375/1474 (25.4)	1183/1470 (80.5)	709/1474 (48.1)	1391/1472 (94.5)	1117/1480 (75.5)
Burkina Faso	Hess 2015 (24)						304/342 (88.9)	339/342 (99.1)	328/342 (95.9)	341/342 (99.7)	339/342 (99.1)
Ghana	Adu Afarwuah 2007 (25)	22/87 (25.3)	59/87 (67.8)	43/87 (49.4)	80/87 (92.0)
Ghana	Adu Afarwuah 2016 (26)	311/663 (46.9)	654/662 (98.8)	499/654 (76.3)	669/670 (99.9)	654/665 (98.3)	688/693 (99.3)	694/694 (100.0)	690/693 (99.6)	694/694 (100)	694/694 (100)
Haiti	Iannotti 2014 (27)	29/79 (36.7)		67/108 (62.0)		71/79 (89.9)	59/60 (98.3)	59/60 (98.3)	59/60 (98.3)	59/60 (98.3)	59/60 (98.3)
Kenya	Null 2018 (28)	646/1604 (40.3)	1455/1604 (90.7)	1168/1604 (72.8)	1498/1604 (93.4)	1555/1604 (96.9)
Madagascar	Galasso 2019 (29)
Malawi	Ashorn 2015 (30)	208/426 (48.8)	385/426 (90.4)	353/426 (82.9)	411/426 (96.5)	420/426 (98.6)	423/441 (95.9)	431/441 (97.7)	434/441 (98.4)	430/441 (97.5)	435/441 (98.6)
Malawi	Maleta 2015 (31)	69/200 (34.5)	139/200 (69.5)	151/200 (75.5)	192/200 (96.0)	189/200 (94.5)	207/222 (93.2)	219/222 (98.6)	218/222 (98.2)	220/222 (99.1)	222/222 (100.0)
Mali	Huybregts 2019 (cross-sectional) (32)	51/151 (33.8)	112/151 (74.2)	94/151 (62.3)	136/151 (90.1)	142/151 (94.0)	90/106 (84.9)	105/106 (99.1)	101/106 (95.3)	104/106 (98.1)	104/106 (98.1)
Zimbabwe	Humphrey 2019 (HIV-) (33)
Zimbabwe	Prendergast 2019 (HIV+) (34)
Notes:
Values are n/total (%)
